# Supplementary material for: Neuroprotective effects of niclosamide on disease progression via inflammatory pathways modulation in SOD1-G93A and FUS-associated amyotrophic lateral sclerosis models
Source: Neurotherapeutics. 2024 Mar 15;21(3):e00346. doi: 10.1016/j.neurot.2024.e00346 (PMC11070272; doi:10.1016/j.neurot.2024.e00346)
Supplement: Multimedia component 2 [file mmc2.xlsx]

## Sheet: end stage
Symbol	ensembl_gene_id	Veh1	Veh2	Veh3	Veh4	Nic1	Nic2	Nic3	Nic4	baseMean	log2FoldChange	pvalue
Lox	ENSMUSG00000024529	4.83999	5.08566	5.20527	5.77556	3.87118	4.03481	4.25818	4.09064	26.6834	-0.69397	0.000127469
Crispld2	ENSMUSG00000031825	7.09592	6.81441	7.7517	7.58861	6.18139	6.35006	6.21658	7.06627	126.486	-0.614351	0.000218196
Mmp2	ENSMUSG00000031740	3.40792	4.22854	3.08958	4.04281	0	1.89376	2.10345	0.958568	7.16396	-0.611376	0.000116602
Fstl3	ENSMUSG00000020325	5.3875	5.31734	5.30002	5.97562	4.58533	4.617	4.31903	4.72636	33.8792	-0.606973	0.000624716
Ccl6	ENSMUSG00000018927	6.61975	6.23584	6.41459	6.39426	5.13271	6.08736	5.53415	5.40969	65.8818	-0.604291	0.000246985
Lgals3	ENSMUSG00000050335	8.21838	8.02478	8.11091	8.50945	6.52626	7.75198	7.56814	7.59581	235.263	-0.603793	0.000117861
Slc43a3	ENSMUSG00000027074	6.11896	5.3476	5.89313	6.06613	4.63565	4.38664	5.70347	4.37927	43.4183	-0.577339	0.00135838
Arhgdib	ENSMUSG00000030220	5.87492	4.85236	6.11784	5.79686	4.4791	4.3228	5.18772	4.91861	39.2023	-0.568434	0.0015874
Ucp2	ENSMUSG00000033685	8.31409	8.18417	9.08853	8.49648	7.53839	7.70268	7.96074	8.12078	303.549	-0.565997	0.000158094
Csf1r	ENSMUSG00000024621	9.83279	9.22715	10.4004	9.83673	8.91416	8.86805	9.49316	9.26477	756.84	-0.561228	0.000236338
Snta1	ENSMUSG00000027488	7.26326	7.21807	7.75727	7.73926	6.57865	6.36598	7.02704	7.10633	146.352	-0.557099	0.000282256
Ggt5	ENSMUSG00000006344	6.09379	5.0493	6.20204	5.77556	4.53319	4.86124	5.31267	5.08824	43.4741	-0.535971	0.00258324
Gpr179	ENSMUSG00000070337	5.90416	5.82717	6.3716	6.44911	5.75031	5.47432	5.18772	5.1277	56.0662	-0.534511	0.00153477
Prelp	ENSMUSG00000041577	6.72183	6.7592	7.41319	7.05532	6.07601	6.23339	6.38257	6.58919	103.968	-0.530964	0.000606692
Cd34	ENSMUSG00000016494	7.81846	6.94877	7.92026	8.05873	7.06528	6.83501	7.2308	7.03548	172.452	-0.530258	0.000681967
Rnf125	ENSMUSG00000033107	5.42834	5.3476	6.58733	5.5682	5.16733	4.66926	4.93905	5.00592	42.9464	-0.526715	0.00334697
Wisp2	ENSMUSG00000027656	5.75162	3.94168	5.13847	4.30314	3.69255	2.46642	4.37742	3.38319	20.7353	-0.522942	0.00330591
Sgk1	ENSMUSG00000019970	8.37803	8.1588	9.19304	8.72202	8.40631	7.60543	7.72252	8.08112	329.26	-0.511604	0.00118782
Palld	ENSMUSG00000058056	7.25193	6.64202	7.51545	6.8362	6.57865	6.58587	6.2944	6.30926	111.37	-0.495942	0.00154321
Id1	ENSMUSG00000042745	5.06384	4.76538	5.74382	5.54321	4.23983	4.03481	4.93905	4.56323	30.3081	-0.487717	0.00707282
Adrb1	ENSMUSG00000035283	5.54434	5.08566	6.00985	5.54321	4.73131	4.7197	4.97731	4.8729	37.176	-0.486594	0.00572666
Traf5	ENSMUSG00000026637	4.05511	4.01892	5.03207	5.03468	3.48864	3.32961	3.7404	3.82856	17.3979	-0.484449	0.00759043
Vim	ENSMUSG00000026728	10.5469	10.1603	10.7253	10.7546	9.58632	9.5658	10.428	10.0971	1256.57	-0.481893	0.000889704
Plin4	ENSMUSG00000002831	7.81076	7.30544	8.38753	8.29415	7.53176	6.89111	7.44387	7.51627	210.553	-0.481052	0.00250515
Vcan	ENSMUSG00000021614	6.90659	6.6174	7.2328	7.15766	6.37155	6.21592	6.68956	6.20242	104.668	-0.48041	0.00160606
Icam1	ENSMUSG00000037405	4.42156	3.24042	5.44529	5.17144	2.39517	3.32961	4.05853	3.92131	18.702	-0.474672	0.00702205
Iqgap2	ENSMUSG00000021676	6.04211	6.23584	6.16895	5.70969	4.82102	5.74173	4.63842	5.75032	52.2573	-0.473664	0.00696344
Fmod	ENSMUSG00000041559	7.4334	6.7592	7.52856	7.39267	6.81535	6.44306	6.66633	6.88239	130.629	-0.469488	0.0017794
Mafk	ENSMUSG00000018143	5.30219	5.40627	7.0358	6.39426	5.7039	5.25244	5.42765	5.1277	57.1801	-0.467309	0.0099068
Lcat	ENSMUSG00000035237	6.28379	7.19329	7.31072	7.14941	6.21488	6.63926	6.60656	6.16498	107.519	-0.461564	0.00410144
Ifngr1	ENSMUSG00000020009	6.80171	6.04593	6.62442	6.9735	5.96231	5.71711	6.27917	6.06688	81.7024	-0.458974	0.00487467
Vamp5	ENSMUSG00000073002	5.61679	5.08566	5.55181	5.68706	4.90548	4.44777	5.18772	4.37927	35.3136	-0.458437	0.00976713
Gsn	ENSMUSG00000026879	7.46318	7.44492	7.80113	8.24074	7.15426	7.0275	7.49091	7.07639	181.997	-0.456352	0.00234357
Hist1h1c	ENSMUSG00000036181	6.06818	5.98948	6.96045	6.24726	5.41792	5.55987	6.13432	5.59003	66.4342	-0.45441	0.00817629
Anxa2	ENSMUSG00000032231	7.89329	7.89762	7.85414	8.05431	7.27029	7.5715	7.27754	7.49379	205.675	-0.45405	0.000222352
Itgb5	ENSMUSG00000022817	6.77029	6.35977	6.76393	6.99208	5.79528	5.96724	6.50547	6.18382	87.6138	-0.453431	0.00420377
Glipr2	ENSMUSG00000028480	7.05739	6.26783	7.39899	6.93558	6.60415	5.94621	6.67799	5.80002	101.312	-0.452312	0.00772682
Tubb2b	ENSMUSG00000045136	9.48392	9.75033	9.47271	9.71333	9.21443	8.89574	9.42732	8.70401	661.899	-0.4464	0.000559342
Plekhg3	ENSMUSG00000052609	6.6886	6.41796	6.57476	6.68446	5.7039	5.94621	6.42471	5.89456	79.7517	-0.439486	0.00493162
Cd9	ENSMUSG00000030342	7.79523	7.49984	7.96913	8.0719	7.37026	6.91295	7.67675	7.13566	193.247	-0.439331	0.0026253
Mertk	ENSMUSG00000014361	7.73953	7.49309	8.41602	7.78794	7.33263	7.1243	6.90334	7.7928	198.825	-0.432704	0.00646322
Slc7a2	ENSMUSG00000031596	7.7874	7.4519	8.38393	8.28287	7.42136	7.38091	7.7614	7.28276	218.037	-0.431319	0.00448224
Serping1	ENSMUSG00000023224	6.70531	7.4519	7.09866	7.92485	6.2476	6.92375	6.9901	6.81146	136.042	-0.428994	0.00958942
Mylk	ENSMUSG00000022836	9.21595	8.64644	9.62841	9.47314	8.76107	8.33269	8.82778	8.99556	526.332	-0.42712	0.00384636
Znfx1	ENSMUSG00000039501	7.45332	6.72503	8.11526	7.39965	7.05607	6.71581	6.77891	7.07639	150.269	-0.426305	0.00950582
Fcer1g	ENSMUSG00000058715	8.44423	7.72973	8.76228	8.82929	7.64664	7.81134	8.3478	7.847	302.837	-0.425601	0.00678593
Capg	ENSMUSG00000056737	6.70531	6.16964	6.82892	6.56539	5.41792	6.21592	6.18424	6.10692	79.432	-0.41961	0.00990074
B2m	ENSMUSG00000060802	11.2119	10.7872	11.7964	11.726	11.0505	10.5981	11.187	10.7289	2346.91	-0.415981	0.00501605
Fcgr3	ENSMUSG00000059498	7.27451	6.62976	7.44117	7.6659	6.55269	6.55842	7.07193	6.74956	131.624	-0.41477	0.00894383
Msn	ENSMUSG00000031207	9.05903	8.50259	9.24755	9.09309	8.48733	8.34479	8.80934	8.31705	436.695	-0.413702	0.00248837
Ctsz	ENSMUSG00000016256	8.74021	7.86662	8.90978	8.97891	7.9146	8.04193	8.53257	8.02475	346.765	-0.408364	0.0086638
Sumf1	ENSMUSG00000030101	6.43171	6.4739	6.88094	6.75146	5.81724	6.35006	5.95423	6.32632	84.1278	-0.404101	0.00930257
Tmem176a	ENSMUSG00000023367	8.78806	8.12426	9.05043	8.93635	7.78683	8.16535	8.48025	8.47073	369.124	-0.403066	0.00736071
Rhob	ENSMUSG00000054364	8.71155	8.95971	9.13639	9.26152	8.79191	8.30817	8.65268	8.46304	450.146	-0.402727	0.00152655
Ehd1	ENSMUSG00000024772	6.39098	6.37454	6.49689	6.67299	6.00121	5.74173	6.15115	6.00465	75.5109	-0.398625	0.00895156
Sash1	ENSMUSG00000015305	7.84132	7.15958	7.93509	7.77189	7.2623	7.05723	7.38816	7.13566	177.806	-0.395906	0.00586538
Ezr	ENSMUSG00000052397	7.31862	7.21807	7.44117	7.7665	6.53954	6.70333	7.01789	7.38401	148.24	-0.395369	0.00949221
Padi2	ENSMUSG00000028927	7.73953	7.54623	8.0486	8.08061	6.84773	7.2583	7.84654	7.32581	198.373	-0.394634	0.00965264
Endod1	ENSMUSG00000037419	9.30087	8.79656	9.84945	9.32155	8.7554	8.69606	9.10979	8.9076	563.67	-0.394441	0.00630333
4632428N05Rik	ENSMUSG00000020101	6.96327	6.46012	7.29547	7.09885	6.41542	6.39731	6.65457	6.44041	107.029	-0.393831	0.00995528
S100a6	ENSMUSG00000001025	10.359	10.1105	10.7688	10.8288	10.0041	9.60154	10.5353	9.9174	1278.66	-0.39138	0.00780071
Cd68	ENSMUSG00000018774	7.98511	7.34348	8.08454	8.19734	7.11932	7.45722	7.73373	7.42418	209.016	-0.386197	0.00944091
Abca2	ENSMUSG00000026944	8.67384	8.62807	9.20737	9.05602	8.38441	8.33673	8.6992	8.43185	417.238	-0.37876	0.00351591
Egr2	ENSMUSG00000037868	3.82979	3.36397	1.41654	4.04281	0.889146	2.68528	0.867376	1.52945	6.08271	-0.378177	0.00910197
Klf9	ENSMUSG00000033863	9.2815	9.16054	9.84684	9.81471	9.46459	8.99891	8.941	8.98753	653.154	-0.365862	0.00885821
Bdp1	ENSMUSG00000049658	7.07035	7.47264	7.14193	7.51982	6.8794	6.83501	6.9901	6.83549	137.75	-0.361131	0.00854247
Itgb8	ENSMUSG00000025321	7.53972	7.4095	7.41319	7.67743	7.21344	6.83501	7.26985	6.99337	158.445	-0.35838	0.0072743
Atp1b3	ENSMUSG00000032412	7.83374	7.8822	7.74048	7.96774	7.46376	7.49391	7.41629	7.44776	202.805	-0.356785	0.00262723
Acsl3	ENSMUSG00000032883	9.88507	9.68962	10.4173	10.2027	9.84744	9.47327	9.74536	9.56168	944.412	-0.350789	0.00694129
Dbi	ENSMUSG00000026385	11.726	11.5802	12.0597	11.8818	11.398	11.3479	11.5871	11.4018	3196.45	-0.349641	0.00110453
Plp1	ENSMUSG00000031425	13.3257	12.9423	13.1754	13.3672	12.9825	12.7685	12.7863	12.8348	8423.43	-0.334405	0.0011698
Tmem47	ENSMUSG00000025666	8.1283	8.11549	8.22398	8.36003	7.78126	7.50833	8.00307	7.98232	261.023	-0.328705	0.00869907
Ndrg1	ENSMUSG00000005125	8.97883	8.98399	8.96625	9.23835	8.53782	8.51868	8.96975	8.64063	468.241	-0.324548	0.00617916
Malat1	ENSMUSG00000092341	13.4215	13.624	13.4216	13.5875	13.3064	13.1769	13.2123	13.1121	10576	-0.293005	0.00104699
Limch1	ENSMUSG00000037736	8.96154	8.72921	9.06174	8.98123	8.66137	8.49354	8.64081	8.6909	441.55	-0.284453	0.00878635
Kcnab2	ENSMUSG00000028931	8.34108	8.37619	8.13253	8.08927	8.76107	8.68659	8.44656	8.48599	344.351	0.321523	0.00601584
Atp6v1g2	ENSMUSG00000024403	8.45909	8.55215	8.23601	8.08494	8.68247	8.92559	8.44314	8.83197	374.147	0.335001	0.00805987
Dnm1	ENSMUSG00000026825	7.72321	7.98684	7.89012	7.37861	7.96467	8.22767	8.09293	8.36737	251.683	0.344504	0.00948711
Rasgrf2	ENSMUSG00000021708	7.65603	7.76379	7.35553	7.38566	7.81985	8.05672	7.71121	8.20621	217.392	0.347026	0.00955006
Prkaca	ENSMUSG00000005469	7.30772	7.38053	7.26448	7.25323	8.14485	7.5987	7.68255	7.43208	184.798	0.363837	0.00874359
Slc12a5	ENSMUSG00000017740	7.4334	7.80798	7.16729	7.46764	8.06448	8.06161	7.62347	7.94966	211.122	0.372035	0.00680194
Pcdh7	ENSMUSG00000029108	6.80171	7.58485	7.09866	7.01044	7.70672	7.62541	7.65921	7.46327	168.314	0.374845	0.00822319
Sncb	ENSMUSG00000034891	8.87556	9.32163	8.81403	8.69107	9.47844	9.65922	9.05495	9.36725	584.893	0.387102	0.00369939
Calb2	ENSMUSG00000003657	7.0178	7.82958	7.09866	7.67168	8.00351	7.87948	8.18162	7.75549	211.07	0.408713	0.00553646
Nsg1	ENSMUSG00000029126	7.74762	8.02009	7.43423	7.6659	8.57375	8.11441	8.01232	8.15937	255.598	0.416365	0.00238896
Plcxd2	ENSMUSG00000087141	6.58405	6.8252	6.02842	6.2317	6.97044	7.1794	6.70103	7.11617	106.861	0.42802	0.00571738
Grin2a	ENSMUSG00000059003	6.11896	6.32977	5.65101	5.43867	6.78223	6.63926	6.27917	6.32632	75.4016	0.43418	0.00842162
Lbx1	ENSMUSG00000025216	6.04211	6.32977	6.08273	5.35498	6.78223	6.63926	6.2005	6.6716	79.0335	0.434455	0.00796149
Zcchc12	ENSMUSG00000036699	5.96093	5.6922	5.52591	5.32597	6.07601	6.36598	5.8955	6.56063	62.0058	0.440584	0.00767518
Kcnh7	ENSMUSG00000059742	5.3875	4.80952	4.55688	4.36149	5.65594	5.38337	5.31267	5.82424	36.82	0.472388	0.00772118
Gabra5	ENSMUSG00000055078	4.57492	4.71984	4.21172	3.8112	5.35923	5.31939	5.12093	4.96293	27.7144	0.500636	0.00544045
Pdss2	ENSMUSG00000038240	4.83999	4.71984	4.50479	4.04281	5.5017	5.18223	5.34229	5.34419	31.123	0.505951	0.00441506
Camsap1	ENSMUSG00000026933	6.54745	6.25192	6.2183	6.51486	6.97044	7.1243	6.98071	7.00401	105.903	0.523671	0.000202909
Zfp618	ENSMUSG00000028358	3.56266	3.86007	3.46161	3.53517	5.09724	4.90549	4.37742	4.56323	18.6967	0.592282	0.00115972

## Sheet: symptomatic
Symbol	ensembl_gene_id	Veh1	Veh2	Veh3	Nic1	Nic2	Nic3	baseMean	log2FoldChange	pvalue
Meg3	ENSMUSG00000021268	38208.3	36588.8	35129.3	14103.7	22974.6	27238.6	29040.5	-0.545238	1.26544e-05
Myh4	ENSMUSG00000057003	234.776	136.433	180.171	437.653	314.284	273.834	262.859	0.436853	3.5526e-05
Tnnt3	ENSMUSG00000061723	72.9711	46.6514	76.7774	184.473	145.415	101.004	104.549	0.560317	2.43284e-05
Ttn	ENSMUSG00000051747	342.647	213.012	370.579	608.949	619.187	457.887	435.377	0.632318	9.70047e-06
Sgk1	ENSMUSG00000019970	244.294	180.444	136.152	491.301	259.871	416.363	288.071	0.783303	6.28432e-06
Mylpf	ENSMUSG00000030672	144.885	91.5424	68.5878	355.769	215.777	198.642	179.201	1.1315	4.70764e-07
Myl1	ENSMUSG00000061816	131.136	72.1776	87.0144	304.945	234.54	200.887	171.783	1.21204	8.50622e-09
